# Supplementary material for: Satisfaction of Clinical Teachers on Standardized Residency Training Program (SRTP) in China: A Cross-Sectional Survey
Source: Int J Environ Res Public Health. 2022 May 6;19(9):5676. doi: 10.3390/ijerph19095676 (PMC9101658; doi:10.3390/ijerph19095676)
Supplement: Supplementary file 1 [file ijerph-19-05676-s001.zip]

Archive with 1 entries (1 files):
- ijerph-1660281-supplementary.pdf
